# Supplementary material for: Lignin Extracted from Various Parts of Castor (Ricinus communis L.) Plant: Structural Characterization and Catalytic Depolymerization
Source: Polymers (Basel). 2023 Jun 19;15(12):2732. doi: 10.3390/polym15122732 (PMC10300757; doi:10.3390/polym15122732)
Supplement: Supplementary file 1 [file polymers-15-02732-s001.zip]

Archive with 1 entries (1 files):
- polymers-2431653-supplementary.pdf
